# Supplementary material for: Transcriptome analysis reveals molecularly distinct subtypes in retinoblastoma
Source: Sci Rep. 2023 Sep 30;13:16475. doi: 10.1038/s41598-023-42253-4 (PMC10542806; doi:10.1038/s41598-023-42253-4)
Supplement: Supplementary file 5 — Supplementary Table 1. [file 41598_2023_42253_MOESM5_ESM.xlsx]

## Sheet: pData
ID	RB1mutation	subtype	subgroup	growth	choroid
1	yes	subtype1	subtype1a	exophytic	none
2	yes	subtype1	subtype1a	mixed	minimal
3	yes	subtype1	subtype1a	exophytic	none
4	no	subtype1	subtype1a	exophytic	extended
5	no	subtype2	subtype2a	endophytic	deep
6	no	subtype1	subtype1b	NA	extended
7	no	subtype1	subtype1b	mixed	minimal
8	yes	subtype1	subtype1a	mixed	extended
9	no	subtype1	subtype1b	endophytic	deep
10	no	subtype2	subtype2a	endophytic	minimal
11	no	subtype2	subtype2a	NA	NA
12	yes	subtype1	subtype1c	mixed	NA
13	NA	subtype1	subtype1b	mixed	NA
14	no	subtype1	subtype1b	exophytic	extended
15	no	subtype1	subtype1a	exophytic	none
16	no	subtype2	subtype2a	endophytic	NA
17	no	subtype1	subtype1a	exophytic	NA
18	NA	subtype2	subtype2a	endophytic	none
19	no	subtype2	subtype2a	endophytic	none
20	NA	subtype2	subtype2b	endophytic	NA
21	yes	subtype1	subtype1b	exophytic	NA
22	no	subtype1	subtype1a	exophytic	minimal
23	no	subtype2	subtype2a	endophytic	none
24	no	subtype2	subtype2a	endophytic	minimal
25	no	subtype2	subtype2a	exophytic	NA
26	NA	subtype1	subtype1a	exophytic	NA
27	no	subtype2	subtype2a	endophytic	extended
28	no	subtype1	subtype1b	exophytic	NA
29	no	subtype2	subtype2a	mixed	extended
30	NA	subtype1	subtype1a	endophytic	extended
31	no	subtype2	subtype2a	exophytic	NA
32	no	subtype2	subtype2a	endophytic	NA
33	NA	subtype1	subtype1a	exophytic	extended
34	no	subtype2	subtype2a	endophytic	none
35	no	subtype1	subtype1a	endophytic	none
36	no	subtype1	subtype1a	endophytic	minimal
37	no	subtype1	subtype1c	endophytic	deep
38	no	subtype1	subtype1c	exophytic	deep
39	no	subtype2	subtype2a	exophytic	deep
40	no	subtype2	subtype2a	exophytic	deep
41	NA	subtype2	subtype2a	endophytic	deep
42	no	subtype2	subtype2a	endophytic	none
43	no	subtype2	subtype2a	exophytic	minimal
44	no	subtype2	subtype2b	exophytic	deep
45	NA	subtype2	subtype2b	NA	NA
46	no	subtype2	subtype2a	mixed	NA
47	yes	subtype1	subtype1b	NA	extended
48	no	subtype2	subtype2a	endophytic	NA
49	no	subtype2	subtype2a	exophytic	extended
50	yes	subtype1	subtype1a	NA	none
51	yes	subtype1	subtype1a	mixed	NA
52	yes	subtype1	subtype1b	exophytic	minimal
53	yes	subtype1	subtype1b	mixed	minimal
54	no	subtype2	subtype2a	endophytic	minimal
55	NA	subtype1	subtype1a	exophytic	NA
56	no	subtype1	subtype1c	mixed	extended
57	no	subtype2	subtype2a	exophytic	extended
58	NA	subtype1	subtype1b	endophytic	NA
59	NA	subtype2	subtype2a	endophytic	NA
60	NA	subtype1	subtype1b	NA	NA
61	NA	subtype1	subtype1a	NA	NA
62	NA	subtype1	subtype1b	NA	NA
63	NA	subtype1	subtype1b	NA	NA
64	no	subtype2	subtype2a	mixed	extended
65	no	subtype2	subtype2b	mixed	none
66	yes	subtype1	subtype1a	exophytic	extended
67	yes	subtype2	subtype2a	exophytic	none
68	yes	subtype2	subtype2b	NA	minimal
69	no	subtype1	subtype1b	mixed	minimal
70	no	subtype2	subtype2a	mixed	minimal
71	yes	subtype1	subtype1b	endophytic	none
72	yes	subtype2	subtype2a	mixed	extended
73	yes	subtype1	subtype1c	exophytic	minimal
74	NA	subtype1	subtype1b	NA	NA
75	yes	subtype1	subtype1b	exophytic	minimal
76	yes	subtype1	subtype1a	mixed	minimal
77	yes	subtype2	subtype2a	endophytic	minimal
78	yes	subtype2	subtype2b	endophytic	minimal
79	yes	subtype2	subtype2b	endophytic	none
80	NA	subtype2	subtype2a	NA	NA
81	NA	subtype1	subtype1a	NA	NA
82	NA	subtype1	subtype1b	NA	NA
83	NA	subtype2	subtype2a	NA	NA
84	NA	subtype1	subtype1a	NA	NA
85	NA	subtype2	subtype2a	NA	NA
86	NA	subtype2	subtype2a	NA	NA
87	NA	subtype2	subtype2a	NA	NA
88	NA	subtype2	subtype2a	NA	NA
89	NA	subtype1	subtype1a	NA	NA
90	NA	subtype1	subtype1d	NA	NA
91	NA	subtype2	subtype2a	NA	NA
92	NA	subtype1	subtype1b	NA	NA
93	NA	subtype1	subtype1a	NA	NA
94	NA	subtype1	subtype1a	NA	NA
95	NA	subtype1	subtype1a	NA	NA
96	NA	subtype1	subtype1b	NA	NA
97	NA	subtype2	subtype2a	NA	NA
98	no	subtype1	subtype1b	exophytic	extended
99	no	subtype1	subtype1a	exophytic	none
100	no	subtype1	subtype1a	mixed	minimal
101	no	subtype1	subtype1d	exophytic	extended
102	no	subtype2	subtype2a	endophytic	minimal
103	NA	subtype1	subtype1b	NA	NA
104	no	subtype1	subtype1a	exophytic	none
105	no	subtype1	subtype1d	endophytic	minimal
106	yes	subtype1	subtype1d	exophytic	none
107	yes	subtype1	subtype1b	exophytic	minimal
108	yes	subtype1	subtype1d	exophytic	minimal
109	no	subtype2	subtype2a	mixed	extended
110	NA	subtype1	subtype1d	NA	NA
111	no	subtype1	subtype1d	endophytic	extended
112	no	subtype1	subtype1d	exophytic	minimal
113	NA	subtype2	subtype2a	NA	NA
114	NA	subtype2	subtype2a	NA	NA
