# Supplementary material for: Transcriptome analysis reveals molecularly distinct subtypes in retinoblastoma
Source: Sci Rep. 2023 Sep 30;13:16475. doi: 10.1038/s41598-023-42253-4 (PMC10542806; doi:10.1038/s41598-023-42253-4)
Supplement: Supplementary file 6 — Supplementary Table 2. [file 41598_2023_42253_MOESM6_ESM.csv]

	logFC	AveExpr	t	P.Value	adj.P.Val	B
EPB41L3	1.83495679917382	7.42214639595285	10.6439549755169	8.14512914874753e-19	2.86480482419748e-15	32.184635935783
LYN	1.51600864930678	6.73496258846771	10.08742331341	1.64300840659606e-17	2.47734665778978e-14	29.2689618238828
GUCA1C	3.43597644383717	8.07621065230849	9.59584036088229	2.32139403176647e-16	2.01848504708288e-13	26.6977114558982
ANKRD6	1.5792430779948	6.80197044256308	9.58295390050069	2.48794594853535e-16	2.01848504708288e-13	26.6304264837569
EBF3	-2.23204468628553	4.99546444919582	-9.40487666078372	6.47565120113334e-16	4.55523208092524e-13	25.7014783997009
PLA2G5	1.71494647755338	5.24295998265444	9.17476493950136	2.22249208844287e-15	1.21601329941656e-12	24.503895572837
TFF1	-4.41023033218066	8.84277928261039	-9.10294206652556	3.26328762994482e-15	1.63966217886313e-12	24.1308690678457
PCDHB16	-1.75277226513805	6.62880289366097	-8.97601313894383	6.42698133670652e-15	3.05472685911678e-12	23.4726548881398
EGF	2.30087032536637	6.88102286993901	8.91841379526272	8.73730320613059e-15	4.04353195218454e-12	23.1744236508469
GPR160	2.19280950824861	7.75707270422567	8.86491704730008	1.16178827185152e-14	5.10780213719522e-12	22.8977095700322
PCDHB2	-1.60166883352377	6.32617131804603	-8.70961755016552	2.65253975906368e-14	1.03661253784208e-11	22.0960265442486
DAB2	1.60405410994322	5.3044197449249	8.66571556194475	3.34822629902266e-14	1.20167158560434e-11	21.8698592439795
RAMP1	-1.62159928261114	6.3160596142945	-8.6465459458649	3.70640966316621e-14	1.26892214145133e-11	21.7711716072157
ITGAV	1.55547764138121	9.44815961458501	8.61460731331225	4.38987940397154e-14	1.40454644686408e-11	21.6068404083733
GUCA1B	1.73390367038069	8.0778068218328	8.35204366403622	1.75641913022167e-13	4.54240982707034e-11	20.2606228129417
ZBTB20	1.53407291861137	6.34237194211754	8.34913650345175	1.78350281743949e-13	4.54560587644795e-11	20.2457675406211
IFIT1	1.89455661374326	6.07094576495234	8.23726089543899	3.21089668350416e-13	7.05835363451302e-11	19.6750005695517
TPBG	2.53807860340848	6.96639250035486	8.20435176673273	3.81585149774167e-13	7.8947722869747e-11	19.5074506611069
CD24	-2.40589331195347	7.28385812797251	-8.16597009978285	4.66588727168907e-13	9.21958354605888e-11	19.312244323457
DPP10-AS1	-1.87067671261743	7.79243706952585	-8.05551718955457	8.3125725933311e-13	1.45000348203397e-10	18.7517693466297
CA2	1.724320669627	9.7211823640474	7.81592138191781	2.88916318901413e-12	3.87853617114523e-10	17.5429993695544
EDNRB	1.59181629140816	5.04539064391358	7.71022980174463	4.98912623825348e-12	5.95925379671855e-10	17.0130903201146
DPP10	-1.74700623070179	7.57258367978697	-7.55593678181256	1.10329955852631e-11	1.06607835363976e-09	16.2434602843912
LIPA	1.51534680353281	8.77772464108496	7.41053476521974	2.32036236693234e-11	1.88916169374408e-09	15.5227617791565
INSM2	-1.80105315566812	8.42406080897951	-7.37680382775026	2.75531491209137e-11	2.16316603168788e-09	15.3562401175324
AKR1C3	1.61346218458434	5.94106829266166	7.34026903136647	3.31791119507563e-11	2.51503389123276e-09	15.1761699823521
HS3ST4	-1.65818601294659	6.17900228750435	-7.31335515849443	3.80386374220018e-11	2.79267171240375e-09	15.0437168559696
MPP4	1.60772077397044	7.69931572527955	7.30292777728374	4.0105493469414e-11	2.90244941626796e-09	14.9924455132614
MAMDC2	1.69822957017561	5.55456051300096	7.23540316646938	5.64603339997897e-11	3.78465457629512e-09	14.6610543435911
BCL11A	-1.62808746144793	5.46484238255247	-6.95539094439587	2.30441347918205e-10	1.1919239836734e-08	13.2990344110822
USH2A	1.58547152780752	6.20447910973792	6.86366399784018	3.63696546670721e-10	1.76197450957336e-08	12.8574034785864
ARR3	1.8111438553871	9.23182897970258	6.85095418532883	3.87365381948454e-10	1.83761351472569e-08	12.7963965977915
HLA-DRA	2.01714566653518	7.32445268855165	6.81574747180538	4.61177147487809e-10	2.11756170123253e-08	12.6276458761826
PCP4	1.77264910453993	7.69834535899394	6.73805565353382	6.7684014517968e-10	2.91738009635536e-08	12.2565311710582
HLA-DMA	1.557889053988	6.39398630567557	6.46902634683425	2.52048086502892e-09	8.88280090028028e-08	10.9856582815317
SOX11	-1.53527591617975	9.31745281741925	-6.46702959315471	2.54498546032732e-09	8.95122286106326e-08	10.9763118698934
ADRA2A	-1.65559205050555	5.1655294481318	-6.30974614456095	5.4314003106109e-09	1.67867497121974e-07	10.2442943623854
ST6GALNAC5	-1.8682161489632	5.00946869461871	-6.25907821310357	6.92172020455245e-09	2.04122801302324e-07	10.0102877646917
SULF1	1.72429888057244	6.40178266001835	6.24674020261835	7.34173531073577e-09	2.13407863098511e-07	9.95344231315529
HLA-DPA1	1.72831978549912	7.26178948722115	6.18773063079055	9.72411085831411e-09	2.73613141686899e-07	9.682316560744
CD14	1.77643212966762	7.43421951791332	6.18075671203854	1.00517031802522e-08	2.80586114488753e-07	9.65035703005035
STMN2	-1.51361210714215	9.69943415224759	-5.78946419697259	6.27061699518632e-08	1.2822682613645e-06	7.88670696857648
ENPP2	1.53154910003295	5.48031144477639	5.75482566840221	7.35315251419984e-08	1.44516019002813e-06	7.73351214103775
LYZ	1.57851862273627	5.55563359876153	5.67208927215094	1.073569809521e-07	1.99364294300278e-06	7.36962895911428
FRZB	1.55077878790121	6.51014230539373	5.67068587536803	1.08045769066495e-07	2.00431739958162e-06	7.36348169260246
ZFPM2	-1.69738812894163	6.59956955895364	-5.66461998699071	1.11073075866396e-07	2.04966538529531e-06	7.33692110867374
SPARCL1	1.7012055627669	8.07135855136162	5.65361611048979	1.16778442068223e-07	2.14818586005415e-06	7.2887788886284
SERPINA3	2.00821284083019	8.03224021004281	5.57826795308109	1.64337616316175e-07	2.83337384366299e-06	6.96053556978919
GJA1	1.6432374975154	7.00610672136957	5.56518531471592	1.74338908958987e-07	2.97085664045809e-06	6.90379555798531
ROBO1	-1.78593026333638	7.96336895647761	-5.49964611914713	2.34128689435436e-07	3.78609572923183e-06	6.62069133274698
CD163	1.55005617535893	5.74148355538064	5.43644691508231	3.10588255062114e-07	4.79965294685618e-06	6.34952383943781
DCX	-1.94609822413551	6.28336192989735	-5.30404693026758	5.58251518439323e-07	7.90326301812932e-06	5.78740761497802
SRGN	1.52518035791297	7.44360475142102	5.29575907759733	5.78970740277269e-07	8.11944133852955e-06	5.7524947961438
CLU	1.67123148239741	8.0930093879942	5.23946273317892	7.40972262851086e-07	9.90930662699558e-06	5.51621512854673
PRAME	-1.68876568925636	7.85980149560258	-5.23139144045794	7.67559086944518e-07	1.02101277834213e-05	5.48246455066796
CFI	1.51248155774176	5.51034677124312	5.17768572032467	9.69725132500325e-07	1.23569202480027e-05	5.25869922784739
GPNMB	1.58803159568868	7.36828685083412	5.12767197479859	1.2041440053548e-06	1.49443023840293e-05	5.05159321747419
PDC	1.62911125010324	11.0983611472401	4.72042526183145	6.70774734661462e-06	6.35573517443775e-05	3.41316164858767
WIF1	2.02229289092295	7.47330213792553	4.28604488698187	3.80630835289271e-05	0.000275577351560194	1.76713916413245
IMPG1	1.82350285035494	7.30345005458947	4.20809011802448	5.13961684552819e-05	0.000354035651568581	1.48367530623441
CP	1.55339402189424	5.6758482041865	4.10821132832984	7.51236683734256e-05	0.000488581668644624	1.12604604766902
TYRP1	1.84381580391918	5.09964508229443	3.98270340833422	0.000120018186504422	0.000725804617560784	0.685692445733801
TF	1.67612285471218	8.33054641665926	3.75634271850143	0.000272625153317069	0.00143458586063255	-0.0822291249689631
