# Supplementary material for: Transcriptome analysis reveals molecularly distinct subtypes in retinoblastoma
Source: Sci Rep. 2023 Sep 30;13:16475. doi: 10.1038/s41598-023-42253-4 (PMC10542806; doi:10.1038/s41598-023-42253-4)
Supplement: Supplementary file 7 — Supplementary Table 3. [file 41598_2023_42253_MOESM7_ESM.xlsx]

## Sheet: Sheet1
Supplementary Table 2. Characteristics of pateints clustered by molecular subtypes
		Subgroup 1a	Subgroup 1b	Subgroup 1c	Subgroup 1d	Subgroup 2a	Subgroup 2b	p value
		28	24	5	8	42	7
Age	< 24 month	19	15	2	5	15	3	0.0394	Kruskal–Wallis rank test
	>24 month	9	9	3	3	27	4
Gender	Female	15	9	2	3	26	5	0.257	Chi2 test
	Male	13	13	3	5	16	2
RB mutation	yes	8	7	2	2	3	3	0.107	Chi2 test
	no	9	7	3	4	26	2
	NA	9	10		2	13	2
Growth	Endophytic	3	3	1	2	17	3	0.116	Chi2 test
	Exophytic	12	7	2	4	8	1
	Mixed	5	4	2		6	1
